# Supplementary material for: Evaluating the Suitability of Perfusion-Based PD Probes for Use in Altered Gravity Environments
Source: Biosensors (Basel). 2025 Jul 24;15(8):478. doi: 10.3390/bios15080478 (PMC12384861; doi:10.3390/bios15080478)
Supplement: Supplementary file 1 [file biosensors-15-00478-s001.zip]

Archive with 1 entries (1 files):
- biosensors-3672095-supplementary.pdf
